# Supplementary material for: OsMYB58 Negatively Regulates Plant Growth and Development by Regulating Phosphate Homeostasis
Source: Int J Mol Sci. 2024 Feb 12;25(4):2209. doi: 10.3390/ijms25042209 (PMC10889527; doi:10.3390/ijms25042209)
Supplement: Supplementary file 1 [file ijms-25-02209-s001.zip]

Archive with 1 entries (1 files):
- ijms-2756057-supplementary.pdf
